# Supplementary material for: Discrimination of the Cognitive Function of Community Subjects Using the Arterial Pulse Spectrum and Machine-Learning Analysis
Source: Sensors (Basel). 2022 Jan 21;22(3):806. doi: 10.3390/s22030806 (PMC8838619; doi:10.3390/s22030806)
Supplement: Supplementary file 1 [file sensors-22-00806-s001.zip]

Archive with 1 entries (1 files):
- sensors-1518268-supplementary.pdf
